# Supplementary material for: Hypocomplementemia dynamics during tocilizumab therapy in systemic juvenile idiopathic arthritis: a retrospective longitudinal study
Source: Front Immunol. 2025 Aug 29;16:1607101. doi: 10.3389/fimmu.2025.1607101 (PMC12425907; doi:10.3389/fimmu.2025.1607101)
Supplement: Supplementary file 1 [file DataSheet1.xlsx]

## Sheet: Sheet1
			治疗前								治疗后24w								治疗48周
编号	性别	发病年龄	sJADAS10 ESR	糖皮质激素	甲氨蝶呤	WBC	IL-6	C3	C4	自身抗体+ANA+血管炎三项	糖皮质激素	环孢素	甲氨蝶呤	WBC	IL-6	C3	C4	疾病活动度	糖皮质激素	甲氨蝶呤	WBC	IL-6	C3	C4	疾病活动评分	C3最低水平	C3最低水平时间（周）	C4最低水平	C4最低水平时间（周）	最长随访时间（年）	严重感染	随访期间是否出现自身免疫表现	其他不良事件
1	Male	4岁11月	34.8	1	1	23.44	546.72	2.1	0.43	U1RNP/Sm 阳性	0		1	5.74	2.45	0.63	0.11	5	0	0	16.41	226	1.13	0.4	10	0.61	78	0.07	78	3.42	0	抗核抗体 浆颗粒1：100；ANA谱阴性	6次上呼吸道感染、1次肺部感染、2次支气管炎、1次肝功能异常（1.5年后），2次丘疹型荨麻疹（7月），有矮小症（1.3年）
2	Female	6岁9月	31.4	1	1	7.86	49.9	2.33	0.38	阴性	0		1	4.79	15.2			1	0	1	4.16	42	0.7	0.09	0.5	0.7	52	0.09	52	3.25	0	阴性	3次上呼吸道感染，2次支气管炎
3	Female	4岁8月	39	1	1	21.45	112.86	1.37	0.1	抗SSA、抗R0-52阳性，抗核抗体阴性	0		1	14.03	80.1	0.95	0.1	13	0	1	8.29	92.17	0.68	0.01	2	0.55	104	0.01	52	2.67	0	阴性	5次呼吸道感染，1次鹅口疮（半月后）
4	Female	2岁8月	35.5	1	1	7.35	171.91	1.62	0.21	抗核抗体阳性（核颗粒型1:100），ANA谱阴性	0		1	8.16	59.49	0.76	0.02	0	0	1	3.77	25.25	0.84	0.11	0	0.55	78	0.01	20	2.08	0	阴性	2次上呼吸道感染
5	Male	5岁	25	1	1	23.5	2.47	2.2	0.33	阴性	1		1	21.96	110.12	1.06	0.29	5.5	0	1	7.38	13.1	0.6	0.02	0	0.45	104	0.01	104	3.42	0	阴性	无
6	Female	9岁5月	35	1	1	12.41	23.15	1.66	0.2	阴性	0		1	5.55	39.92	0.89	0.09	1.5	0	1	7.22	10.15	0.84	0.09	0.5	0.55	16	0.06	16	2.33	0	阴性	1次支气管炎
7	Female	9岁2月	25.2	1	1	23.99	57.53	1.75	0.29	抗核抗体：核颗粒1:100，SSA60阳性	0		1	4.52	22	0.73	0.07	2.5	0	1	4.3	67.01	0.75	0.07	0	0.55	30	0.04	8	2.5	0	抗核抗体阴性，SSA60阳性	2次白细胞减少（7月,8月），3次上呼吸道感染，2次支气管炎
8	Male	6岁8月	34.1	1	1	8.22	140.47	0.96	0.58	抗核抗体阳性	0		1	5.24	3.48	1.14	0.06	1	0	1	6.12	5.04	0.76	0.1	0	0.69	38	0.06	26	1.67	0	阴性	肝功能异常（1月）、2次白细胞减少（1月、7月），1次上呼吸道感染
9	Female	4岁7月	30.1	1	1	6.64	11.97	1.84	0.38	阴性	0		1	8.35	24.38	0.72	0.09	2	0	1	10.24	103.21	1.92	0.49	9	0.58	34	0.08	30	1.5	0	阴性	1次溃疡性口炎（1月）
10	Female	14岁3月	21.6	1	1	25.82	153.72	1.12	0.13	阴性	0		1	6.91	7.97	0.94	0.07	6.5	0	1	6.45	12.27	0.82	0.09	5	0.71	38	0.01	26	1.83	0	阴性	2次上呼吸道感染
11	Male	3岁11月	19	1	1	13.49	160.48	1.22	0.35	阴性	1		0	8.81	27.1	0.85	0.08	1	0	0	4.64	34.06	0.69	0.11	0	0.66	56	0.08	8	2.08	0	阴性	2次肺部感染（2月、10月）、3次支气管炎，2次上呼吸道感染
12	Male	7岁3月	10.6	1	1	32.37	2	1.27	0.24	阴性	0		1	7.75	12.14			1	0	1	18.07	4.63	0.9	0.28	0	0.74	52	0.11	52	2.92	0	阴性	1次支气管炎
13	Female	7岁10月	31.3	1	0	17.69	63.51	1.7	0.45	阴性	0		0	10.31	11.96	1.14	0.3	4.5	0	0	6.37	61.34	0.73	0.13	1.5	0.6	16	0.09	16	1.83	0	阴性	肝功能异常（5月）、EB病毒感染（5月）
14	Female	7岁1月	19	0	0	19.46	12.27	1.45	0.29	阴性	0		0	6.85	234.97	0.64	0.09	1	0	0	5.27	8.63	0.71	0.11	0	0.54	34	0.08	30	1.83	0	阴性	肝功能异常（3月）
15	Female	10岁4月	37.7	1	0	27.68	238.67	1.42	0.37	阴性	0		0	7.11	8.13	1.06	0.23	1.5	0	0	11.44	6.7	1.25	0.26	5.5	0.77	82	0.09	2	2.58	0	阴性	1次支气管炎，1次上呼吸道感染
16	Male	14岁11月	32.7	1	0	11.02	212.9	1.63	0.57	阴性	0		0	7.42	351.73	1.58	0.43	11.5	0	0	7.54	760.27	1.13	0.29	7	0.93	64	0.2	64	2.5	0	阴性	1次白细胞减少（1月）、1次十二指肠球部溃疡伴出血，3次呼吸道感染
17	Female	1岁4月	30.2	1	0	6.02	11.8	1.38	0.21	阴性	0		0	5.2	62.97	0.7	0.07	0	0	0	4.68	8.76	0.77	0.1	0	0.68	16	0.07	16	1.83	0	阴性	支气管炎（1月）、2次上呼吸道感染
18	Female	12岁4月	28.5	1	1	26.59	20.7	1.11	0.24	阴性	0		1	8.51	18.8	0.64	0.05	0	0	1	6.5	26.38	0.74	0.1	0	0.58	68	0.04	8	1.91	0	阴性	急性上呼吸道感染1次
19	Female	3岁10月	38	1	1	12.18	10.89	1.28	0.28	阴性	0		1	7.83	143.86	0.98	0.12	1	0	1	5.12	146.61	0.64	0.09	0	0.64	42	0.09	42	1.08	0	阴性	无

## Sheet: Sheet2
	用药前					用药2周					用药4W					用药8周					用药24周					用药48周					用药72周					用药96周
编号	WBC	IL-6	C3	C4	疾病活动度	WBC	IL-6	C3	C4	疾病活动度	WBC	IL-6	C3	C4	疾病活动度	WBC	IL-6	C3	C4	疾病活动度	WBC	IL-6	C3	C4	疾病活动度	WBC	IL-6	C3	C4	疾病活动度	WBC	IL-6	C3	C4	疾病活动度	WBC	IL-6	C3	C4	疾病活动度	给药频次
1	23.44	546.72	2.1	0.43	34.8	13.7	23.1			9	11.86	129			7.5	8.34	261			8.5	5.74	2.45	0.63	0.11	5	16.41	226	1.13	0.4	10	11.46	370.93	0.86	0.14	10.5	5.63	193.09	0.78	0.17	6.5	2周
2	7.86	49.9	2.33	0.38	31.4	11.13	5.19			10	8.2	7.04			7	8.28	10.1			4	4.79	15.2			1	4.16	42	0.7	0.09	0.5	7.15	4.63	1.15	0.26	0	7.61	13.76	1.02	0.32	0	6周
3	21.45	112.86	1.37	0.1	39	26.3	564.8			10	23.58	21.1			5	6.74	50.2			2	14.03	80.1	0.95	0.1	13	7.97	101.62	0.63	0.01	2	14.41	42.03	0.74	0.07	1.5	24.28	4.11	1.33	0.12	10.4	3周
4	7.35	171.91	1.62	0.21	35.5	14.6	16.86	1.17	0.05	15	16.42	29.16			4	7.18	545.37	0.79	0.11	1.5	8.16	59.49	0.76	0.02	0	3.77	25.25	0.84	0.11	0	10.06	2.39	1.06	0.15	0	7.24	9.18	1.29	0.25	0	7周
5	22.1	102.84	1.77	0.35	28.1	16.19	333.03			4	21.96	110.12	1.06	0.29	3	11.56	15.87	0.91	0.18	2	7.38	13.1	0.6	0.02	0	7.02	15.26	0.82	0.12	0	9.24	6.68	1	0.16	0	6.93	8.59	1.05	0.2	4	5周
6	12.41	23.15	1.66	0.2	35	20.53	7.02			10.5	7.96	7.09	1.04	0.11	8.5	8.29	25.21	0.99	0.1	3.5	5.55	39.92	0.89	0.09	1.5	7.79	12.67	0.95	0.11	0.5	7.37	1.09	1.05	0.15	0	3.83	0	1.37	0.29	4	7周
7	23.99	57.53	1.75	0.29	25.2	8.65	54.74	1.11	0.13	9	9.96	4.5	0.95	0.11	5.5	6.84	32.42	0.83	0.04	3.5	4.52	22	0.73	0.07	2.5	5.52	25.57	0.81	0.1	0	7.31	15.59	0.84	0.09	1	6.33	3.09	1.06	0.18	0	5周
8	8.22	140.47	0.96	0.58	34.1	11.36	11.84	1.01	0.1	15	3.19	47.29	0.96	0.15	6.5	6.96	18.97	0.88	0.09	5	4.23	223.45	0.75	0.11	1	6.12	5.04	0.76	0.1	0	8.76	25.01	1.43	0.34	0
9	6.64	11.97	1.84	0.38	30.1	10.16	103.77	1.1	0.15	14.5	8.62	498.18	1.06	0.18	10	7.66	166.04	0.8	0.11	7	8.35	24.38	0.72	0.09	2	10.24	103.21	1.92	0.49	9	9.23	3.67	1.18	0.31	7.5
10	25.82	153.72	1.12	0.13	21.6	13.14	24.88	1	0.07	5.5	7.86	31.74	0.89	0.07	4	8.09	191.84	0.81	0.02	2.5	6.91	7.97	0.94	0.07	6.5	6.45	12.27	0.82	0.09	5	6.04	89.11	0.74	0.08	6.5	6.03	3.32	1	0.12	5.5	5周
11	13.49	160.48	1.22	0.35	19	8.93	18.12	0.88	0.13	5	6.98	10.82	0.9	0.14	2	6.88	44.38	0.78	0.08	2	8.81	27.1	0.85	0.08	1	4.21	22.09	0.81	0.14	0	5.13	35.67	0.89	0.15	0	5.94	14.82	0.75	0.12	0	6周
12	32.37	2	1.27	0.24	10.6	7.36	2.66			4	5.64	17.1			2	5.09	36.94			2	7.75	12.14			1	18.07	4.63	0.9	0.28	0	6.76	1.16	0.83	0.19	0	6.68	2.5	0.79	0.18	0	7周
13	17.69	63.51	1.7	0.45	31.3	11.54	155.14	1.2	0.23	5	14.05	5.51	1.32	0.3	2.5	14.37	6337.6	1	0.24	1.5	10.31	11.96	1.14	0.3	4.5	6.86	22.04	0.8	0.13	1.5	6.6	10.06	0.72	0.12	0	5.81	11.22	0.9	0.23	0	6周
14	19.46	12.27	1.45	0.29	19	13.17				6	14.96	8393.25	0.93	0.18	7.5	14.08	413.65	0.83	0.17	4.5	6.85	234.97	0.64	0.09	1	5.27	8.63	0.71	0.11	0	9.73	9.67	0.74	0.16	0	6.38	3.39	0.91	0.19	0	7周
15	27.68	238.67	1.42	0.37	37.7	8.64	193	0.89	0.09	9	14.85	2	1.15	0.16	6	8.05	2	1.08	0.19	1.5	7.11	8.13	0.8	0.27	1.5	6.29	2.92	1.33	0.29	5.5	8.69	4.27	1.02	0.23	0	7.39	11.84	0.94	0.23	0	7周
16	11.02	212.9	1.63	0.57	32.7	24.65	1413.07	1.16	0.39	18.9	10.91	837.61			12.1	5.8	60.51	0.95	0.35	5.5	7.42	351.73	1.58	0.43	11.5	7.54	760.27	1.13	0.29	7	7.39	73.8	1.13	0.28	13	4.75	499.41	0.89	0.25	8.1	4周
17	6.02	11.8	1.38	0.21	30.2	14.27	3.6	1.34	0.13	5	9.68	28.9	1.1	0.11	4	7.63	133.5	1.03	0.14	1.5	5.2	62.97	0.7	0.07	0	5.98	10.71	0.73	0.09	0	7.21	6.12	0.93	0.14	0	5.84	3.88	1.06	0.14	0	7周
18	26.59	20.7	1.11	0.24	28.5	11.68	7.94			8	12.58	11.75			3	8.41	21.22	0.7	0.07	1.5	8.51	18.8	0.64	0.05	0	6.5	26.38	0.74	0.1	0	未到
19	12.18	10.89	1.28	0.28	38	18.34	382.32			6	9.57	16.63	0.97	0.13	7.5					2	7.83	143.86	0.98	0.12	1	5.12	146.61	0.64	0.09	0	未到
